# Supplementary material for: Amphotericin B promotes respiratory viral entry by enhancing late endosomal maturation and fusion via glucocerebrosidase-mediated ceramide remodeling
Source: Nat Commun. 2026 Mar 9;17:3670. doi: 10.1038/s41467-026-70095-x (PMC13100133; doi:10.1038/s41467-026-70095-x)
Supplement: Supplementary file 3 — Supplementary Data 1 [file 41467_2026_70095_MOESM3_ESM.xlsx]

## Sheet: Description
Title	Amphotericin B Promotes Respiratory Viral Entry by Enhancing Late Endosomal Maturation and Fusion via Glucocerebrosidase-Mediated Ceramide Remodeling
Author list	Di He (何迪)1,2*, Wenting Zuo (左文婷)2,3*, Zhiguang Xiang (向志光)4*, Jiankang Zhao (赵建康)2*, Wei Tong (佟巍)4, Hongyan Li (李红艳)5, Qing Fang (房青)5, Xin Li (李忻)5, Yun Zhang (张韫)5, Ying Zheng (郑颖)1,2, Xianxia Zhuo (卓献霞)1,2, Danni Pu (蒲丹妮)2,3, Yijiao Huang (黄一皎)2,6, Yingying Yuan (袁英瑛)2,7, Weiyang Wang (王威扬)2,3, Yameng Lu (卢雅梦)2, Min Luo (罗敏)8#, Peigang Wang (王培刚)9,10#, Zai Wang (王在)2,5,7#, Bin Cao (曹彬)1,2,3,…
Affiliations	1Department of Pulmonary and Critical Care Medicine, China-Japan Friendship Hospital, Capital Medical University, Beijing, China.
	2National Center for Respiratory Medicine; State Key Laboratory of Respiratory Health and Multimorbidity; National Clinical Research Center for Respiratory Diseases; Institute of Respiratory Medicine, Chinese Academy of Medical Sciences & Peking Union Medical College; Department of Pulmonary and Critical Care Medicine, Center of Respiratory Medicine, China-Japan Friendship Hospital, Beijing, Chin…
	3Peking Union Medical College, Chinese Academy of Medical Sciences, Beijing, China.
	4National Human Diseases Animal Model Resource Center, National Center of Technology Innovation for animal model, NHC Key Laboratory of Comparative Medicine, Institute of Laboratory Animal Science, CAMS & PUMC, Beijing, China.
	5Institute of Clinical Medical Sciences, China-Japan Friendship Hospital, Beijing, China.
	6School of Basic Medical Sciences, Tsinghua University, Beijing, China.
	7Peking University China-Japan Friendship School of Clinical Medicine, Beijing, China.
	8Institute of Pediatrics of Children’s Hospital of Fudan University, the Shanghai Key Laboratory of Medical Epigenetics, the International Co-laboratory of Medical Epigenetics and Metabolism, Ministry of Science and Technology, Institutes of Biomedical Sciences, Fudan University, Shanghai, China.
	9Department of Microbiology, School of Basic Medical Sciences, Capital Medical University, Beijing, China.
	10Laboratory for Clinical Medicine, Capital Medical University, Beijing, China.
	11Tsinghua University-Peking University Joint Center for Life Sciences, Beijing, China.
	12New Cornerstone Science Laboratory, Department of Pulmonary and Critical Care Medicine, Center of Respiratory Medicine, China-Japan Friendship Hospital, Beijing, China.
Dataset Title	Quantitative targeted lipidomics dataset of late endosomes from A549 cells
Description	This dataset contains quantitative lipidomics data obtained from purified late endosomes of A549 cells. Cells were pretreated with Amphotericin B (AmB, 1 μg/mL) for 1 h and subsequently infected with influenza A virus (PR8, MOI = 1) for 4 h. The dataset includes two experimental groups, labeled in the column headers as: the infection-only control group (Group IAV; samples IAV_1 to IAV_4) and the …

## Sheet: Dataset
Group	IAV				IAV+AmB
Sample	IAV_1	IAV_2	IAV_3	IAV_4	IAV+AmB_1	IAV+AmB_2	IAV+AmB_3	IAV+AmB_4
Free Cho	265.546	233.551	315.989	290.76	516.507	399.888	491.917	398.346
Total CE	12.5658	11.5496	7.59479	11.5678	21.9859	10.7281	11.8907	11.9354
Sph d18:1	1.95541	1.27028	1.09253	1.20326	1.2204	0.807518	1.09107	0.893639
Cer d18:1/14:0	0.121707	0.115661	0.090675	0.0956317	0.149102	0.0998537	0.134891	0.118889
Cer d18:1/15:0	0.0157737	0.0190753	0.0142657	0.0153533	0.0259496	0.0211461	0.0149669	0.018082
Cer d18:0/15:0	0.0017747	0.00128378	0.00193771	0.0012296	0.00203202	0.00365792	0.00711696	0.00174613
Cer d18:1/16:0	3.92626	4.70082	3.1607	3.34515	5.60396	4.17473	5.50724	3.93235
Cer d18:0/16:0	0.309407	0.389407	0.286042	0.264253	0.47684	1.10393	1.2865	0.388747
Cer d18:0/17:0	0.00295241	0.00544896	0.00396744	0.00409368	0.00618273	0.0220116	0.018637	0.00413778
Cer d18:1/18:0	0.399229	0.537663	0.391284	0.402931	0.656404	0.564587	0.732118	0.553965
Cer d18:0/18:0	0.0193366	0.0270698	0.0206762	0.018701	0.030358	0.0705083	0.0590342	0.0264031
Cer d18:1/19:0	0.0107979	0.0143668	0.011297	0.0100542	0.0207489	0.0145567	0.0136634	0.0155231
Cer d18:0/19:0	0.00119686	0.0010284	0.000652521	0.000658273	0.000972853	0.00218677	0.0018322	0.00122166
Cer d18:1/20:0	0.0818139	0.123116	0.0926734	0.0892165	0.147123	0.129302	0.125965	0.12943
Cer d18:0/20:0	0.00720253	0.00766104	0.00658033	0.00538487	0.00780704	0.0216575	0.0153333	0.00629315
Cer d18:1/21:0	0.0136052	0.0165969	0.0144565	0.0132205	0.0213839	0.0365377	0.0283031	0.0187159
Cer d18:1/22:0	0.533576	0.615959	0.517304	0.461049	0.725753	0.738434	0.595297	0.632899
Cer d18:0/22:0	0.0227241	0.0280114	0.0244092	0.0206368	0.0335913	0.085244	0.0600928	0.0271589
Cer d18:1/23:0	0.144419	0.171657	0.153309	0.125363	0.198753	0.187939	0.22506	0.178736
Cer d18:0/23:0	0.0048227	0.00641001	0.00622677	0.00502054	0.00736463	0.0198382	0.0142693	0.00637617
Cer d18:1/24:1	2.172	2.28019	1.95811	1.76952	2.64467	3.74243	4.23853	2.11652
Cer d18:1/24:0	1.35963	1.44812	1.37297	1.17526	1.50072	1.65031	1.90478	1.35434
Cer d18:0/24:1	0.0890349	0.103716	0.0919354	0.0729756	0.120515	0.352816	0.258899	0.102569
Cer d18:0/24:0	0.0409483	0.0597322	0.0565344	0.0409161	0.0617558	0.151262	0.130512	0.0544296
Cer d18:1/25:1	0.0762846	0.0964085	0.0852731	0.0699452	0.117763	0.196443	0.207892	0.0977031
Cer d18:1/25:0	0.111972	0.112838	0.0912978	0.0868785	0.126544	0.135533	0.148584	0.119394
Cer d18:0/25:1	0.00635199	0.00503436	0.00394563	0.00406119	0.00668417	0.0105483	0.00993105	0.00518598
Cer d18:0/25:0	0.00376927	0.00361939	0.00369739	0.00433326	0.0049786	0.0118192	0.0114314	0.00485876
Cer d18:1/26:1	0.228092	0.250898	0.254313	0.206229	0.286306	0.399355	0.484175	0.315731
Cer d18:1/26:0	0.0854139	0.0957182	0.10491	0.0791396	0.102927	0.156377	0.162658	0.11425
Cer d18:0/26:1	0.0104739	0.00958074	0.0126587	0.00819461	0.0108509	0.0447936	0.0340092	0.0128942
Cer d18:0/26:0	0.00340307	0.00412581	0.00339591	0.00340016	0.00460101	0.01112	0.00973202	0.00384333
Cer d16:1/16:0	0.0689031	0.0543319	0.0378442	0.0546861	0.0799276	0.046829	0.067403	0.0623592
Cer d16:0/16:0	0.00321846	0.00331106	0.00291409	0.00242025	0.00427804	0.00512007	0.011034	0.00345199
Cer d16:1/17:0	0.00152382	0.00133443	0.00104093	0.000892709	0.00170745	0.00205359	0.00198258	0.00099226
Cer d16:1/18:0	0.0177097	0.0241265	0.0137927	0.0182509	0.0321789	0.0236528	0.0258439	0.0230595
Cer d16:0/18:0	0.00181539	0.00246369	0.00179789	0.00258434	0.00341312	0.00803036	0.00621285	0.00313588
Cer d16:1/19:0	0.00259089	0.00133699	0.000683199	0.00115546	0.00121657	0.00222478	0.0012061	0.00104336
Cer d16:1/20:0	0.00664314	0.0102203	0.00570185	0.0068711	0.0120103	0.0094681	0.00980325	0.00954068
Cer d16:0/20:0	0.00165171	0.00146412	0.0013012	0.00107797	0.00111006	0.00289199	0.00309569	0.00122677
Cer d16:1/21:0	0.000828737	0.00197488	0.000826954	0.000919916	0.00183011	0.00297216	0.00224159	0.00162581
Cer d16:1/22:0	0.030903	0.0438557	0.028354	0.0295887	0.0545356	0.0499028	0.0484735	0.0478347
Cer d16:0/22:0	0.002127	0.00196222	0.00107084	0.0017845	0.00297881	0.00604271	0.00413078	0.00208231
Cer d16:1/23:0	0.00944197	0.0100738	0.00709966	0.008534	0.0125716	0.00975559	0.0173443	0.0107778
Cer d16:1/24:1	0.0574431	0.0747168	0.0535607	0.0560054	0.086177	0.0982937	0.136379	0.0777657
Cer d16:1/24:0	0.0359458	0.0426376	0.0331137	0.0309019	0.0501119	0.0472009	0.0604492	0.0437706
Cer d16:0/24:1	0.00298286	0.00395373	0.0024347	0.00287604	0.00378675	0.0126459	0.0104481	0.0037401
Cer d16:0/24:0	0.00233502	0.00277819	0.00195529	0.0021602	0.00251869	0.005503	0.00688151	0.00208897
Cer d17:1/14:0	0.00501129	0.00264529	0.00236801	0.00296262	0.00436749	0.00426011	0.00891686	0.00330621
Cer d17:1/16:0	0.130765	0.13843	0.0871098	0.104836	0.174363	0.161586	0.19886	0.134381
Cer d17:0/16:0	0.00866263	0.00985341	0.00584616	0.00458956	0.0129456	0.0260618	0.0441284	0.00884491
Cer d17:1/17:0	0.00288467	0.00512282	0.00290034	0.00301358	0.00511219	0.00537235	0.00908972	0.00356391
Cer d17:0/17:0	0.0133152	0.0167002	0.0110732	0.0124717	0.0182476	0.0208442	0.0181613	0.0172186
Cer d17:1/18:0	0.0116011	0.0191453	0.0128859	0.0122119	0.0243365	0.0281514	0.0229644	0.0175211
Cer d17:0/18:0	0.00612106	0.00530517	0.00444918	0.00230402	0.00492186	0.0109394	0.00848663	0.00515786
Cer d17:1/19:0	0.00193683	0.00137417	0.00170552	0.00123135	0.00216519	0.00219843	0.000311472	0.00184627
Cer d17:0/19:0	0.00463267	0.00333536	0.0020477	0.00283282	0.00245992	0.00659418	0.00306673	0.00264072
Cer d17:1/20:0	0.00441866	0.00777174	0.00673893	0.00558317	0.0104587	0.0113075	0.0109106	0.00832022
Cer d17:0/20:0	0.0143291	0.0132491	0.0087224	0.00841513	0.0156343	0.0165561	0.00999194	0.0111385
Cer d17:1/21:0	0.000966705	0.00187659	0.00107136	0.00190679	0.00192147	0.00238225	0.00212101	0.00191899
Cer d17:0/21:0	0.00113182	0.000574124	0.00157651	0.000937989	0.00132952	0.00151562	0.00257	0.0012108
Cer d17:1/22:0	0.0229048	0.0320284	0.0276767	0.0235403	0.0465323	0.0429118	0.0423631	0.0380725
Cer d17:1/23:0	0.00683082	0.00941513	0.00799265	0.0061494	0.0125929	0.0143114	0.0136771	0.0103341
Cer d17:0/23:0	0.00352307	0.00453913	0.00432362	0.00322492	0.00552754	0.00913995	0.00580221	0.00455942
Cer d17:1/24:1	0.0629397	0.0682846	0.0559291	0.0517129	0.0849841	0.116693	0.118765	0.0616344
Cer d17:1/24:0	0.0308558	0.0401295	0.0363528	0.0296519	0.0481897	0.0683302	0.0580577	0.0406723
Cer d17:0/24:1	0.0152532	0.0210385	0.0173089	0.0166065	0.0245348	0.0349135	0.0342957	0.021456
Cer d17:0/24:0	0.00730746	0.00571843	0.00649484	0.00446309	0.00687861	0.00943084	0.0115872	0.00506456
Cer d20:1/16:0	0.00119911	0.00104416	0.00113839	0.00142851	0.00120517	0.00337361	0.00618659	0.00106782
Cer d20:1/18:0	0.0038645	0.00322067	0.00266846	0.00258126	0.00392155	0.00510727	0.00323275	0.00257105
Cer d20:1/20:0	0.00133169	0.00148426	0.00142589	0.000901071	0.00140837	0.0021781	0.0011632	0.00172658
Cer d20:1/22:0	0.0035419	0.00412644	0.00414745	0.00357575	0.00449761	0.00460908	0.00184527	0.00336695
Cer d20:1/24:1	0.00920336	0.0148144	0.0143181	0.0120508	0.0134422	0.020902	0.0295835	0.0112914
Cer d20:1/24:0	0.0179614	0.016785	0.0165577	0.0135361	0.017853	0.0438344	0.0618136	0.013485
GluCer d18:1/14:0	0.0135856	0.0124991	0.00917603	0.0103704	0.015676	0.0139734	0.0171166	0.013711
GluCer d18:1/15:0	0.00184079	0.0015506	0.00111687	0.00115154	0.0016205	0.00272438	0.00353053	0.00176811
GluCer d18:1/16:0	0.86178	0.637991	0.463074	0.533765	0.736708	0.598632	0.585133	0.595674
GluCer d18:0/16:0	0.0311484	0.0217813	0.0178557	0.0203015	0.0309325	0.0248768	0.0285909	0.0231256
GluCer d18:1/17:0	0.00405495	0.0131164	0.00950411	0.0181975	0.0143739	0.0134113	0.0188654	0.011444
GluCer d18:1/18:0	0.0488024	0.036904	0.0274583	0.0318408	0.038172	0.0321274	0.0315712	0.037569
GluCer d18:0/18:0	0.00207012	0.0012123	0.000965388	0.00106215	0.00137138	0.00154381	0.0019368	0.00116788
GluCer d18:1/19:0	0.000993301	0.000705038	0.000370265	0.000605312	0.000723972	0.000943432	0.000794617	0.000900657
GluCer d18:1/20:0	0.0230398	0.0167437	0.00904762	0.0142065	0.0151637	0.0128778	0.0149676	0.0138974
GluCer d18:1/21:0	0.00196882	0.00121829	0.000713975	0.00115457	0.00139984	0.00162254	0.00286415	0.00135039
GluCer d18:1/22:0	0.281163	0.154844	0.0940375	0.14825	0.179489	0.14766	0.18717	0.146411
GluCer d18:0/22:0	0.00617915	0.00425137	0.00192763	0.00293087	0.00369394	0.00335673	0.00369865	0.00343436
GluCer d18:1/23:0	0.0825146	0.0487976	0.0287614	0.0449334	0.0566033	0.0479857	0.0724224	0.0440367
GluCer d18:0/23:0	0.0020458	0.00100459	0.000601772	0.00101483	0.0011872	0.00108744	0.00211901	0.000943796
GluCer d18:1/24:1	1.18741	0.615425	0.380211	0.552098	0.661782	0.669703	1.06138	0.549332
GluCer d18:0/24:1	0.034554	0.0176484	0.010627	0.0159018	0.0231406	0.0155154	0.0291756	0.0167131
GluCer d18:1/24:0	1.18418	0.634228	0.396769	0.569775	0.740173	0.620867	1.09771	0.530718
GluCer d18:0/24:0	0.0249392	0.0153633	0.00866943	0.0133516	0.0170956	0.0150648	0.0261729	0.0131691
GluCer d18:1/25:1	0.044616	0.0267524	0.0154575	0.0230454	0.0291068	0.0462665	0.0816261	0.0244184
GluCer d18:0/25:1	0.00181406	0.00083523	0.000548484	0.000825606	0.00102804	0.00157095	0.00296015	0.000877473
GluCer d18:1/25:0	0.0543536	0.0290243	0.0193846	0.0278654	0.037011	0.038155	0.0607897	0.0302671
GluCer d18:1/26:1	0.21393	0.124893	0.0677652	0.106654	0.156637	0.170476	0.239585	0.120045
GluCer d18:0/26:1	0.00454139	0.00251541	0.00157226	0.00242904	0.00383116	0.00424846	0.00564493	0.00299569
GluCer d18:1/26:0	0.0828553	0.0468317	0.0281584	0.0425053	0.0701821	0.0684954	0.0970354	0.0535077
GluCer d18:0/26:0	0.00206349	0.000984485	0.000640819	0.000828107	0.00147986	0.00186373	0.00266547	0.000965735
GalCer d18:1/12:0	0.00137251	0.0012821	0.000942964	0.00101474	0.00150439	0.0112795	0.0283561	0.00140605
GalCer d18:1/14:0	0.0026882	0.00355683	0.00253192	0.00299982	0.00437731	0.00856927	0.0190169	0.00380457
GalCer d18:1/16:0	0.116007	0.107457	0.0924364	0.111928	0.145996	0.118868	0.212395	0.133149
GalCer d18:1/24:1	0.276645	0.316597	0.165444	0.26293	0.387885	1.49465	3.83434	0.339767
GalCer d18:0/24:1	0.00772424	0.00818979	0.00329471	0.00628143	0.00980004	0.0347334	0.091572	0.00823739
GalCer d18:1/24:0	0.143388	0.117563	0.0695056	0.0991675	0.126103	0.212051	0.493021	0.115072
GalCer d18:1/25:1	0.0137232	0.0136634	0.00690325	0.0119533	0.0207718	0.0653776	0.175471	0.0164198
GalCer d18:0/25:1	0.000863169	0.000949793	0.000576461	0.000794938	0.00122198	0.00203856	0.00542143	0.000990866
GalCer d18:1/25:0	0.0281083	0.0348298	0.0199688	0.035753	0.0474642	0.0255861	0.055193	0.0400513
GalCer d18:0/25:0	0.00167787	0.00224726	0.00133384	0.00218682	0.00337375	0.00150158	0.0040823	0.00239264
GalCer d18:1/26:1	0.0275553	0.0294925	0.0165486	0.0246639	0.0439259	0.100602	0.259142	0.0340843
GalCer d18:0/26:1	0.00332485	0.00209456	0.0017175	0.0025609	0.00247313	0.00406276	0.00829261	0.00257577
GalCer d18:1/26:0	0.00910368	0.00856441	0.00511666	0.00761626	0.00979244	0.0106473	0.0284147	0.0101232
LacCer d18:1/14:0	0.0179687	0.0184719	0.0137897	0.012982	0.0231715	0.0199305	0.0175868	0.0184077
LacCer d18:1/16:0	0.911575	0.938143	0.784927	0.832654	1.29406	0.957866	0.911692	0.991299
LacCer d18:0/16:0	0.0189752	0.020341	0.0171699	0.0181872	0.026816	0.0181467	0.0212284	0.0219342
LacCer d18:1/17:0	0.0122688	0.0108929	0.0110411	0.0106026	0.0146054	0.0140357	0.0148166	0.0105072
LacCer d18:1/18:0	0.100986	0.0896161	0.0928353	0.0811831	0.108448	0.0751971	0.0741715	0.0825913
LacCer d18:1/19:0	0.00324581	0.00200386	0.00324226	0.00248069	0.00284654	0.00517909	0.00601988	0.00209091
LacCer d18:1/20:0	0.0229643	0.0185355	0.0201315	0.0182894	0.0212153	0.0122311	0.0154017	0.0163275
LacCer d18:1/21:0	0.00183724	0.00162281	0.00148989	0.001656	0.00216357	0.00374844	0.00257958	0.00168396
LacCer d18:1/22:0	0.184883	0.12062	0.13377	0.121364	0.157478	0.140131	0.179875	0.133062
LacCer d18:0/22:0	0.00562315	0.00329608	0.00381676	0.00381746	0.00420319	0.0649024	0.0549515	0.00332064
LacCer d18:1/23:0	0.0495605	0.0376967	0.0449182	0.0368772	0.0491431	0.0675102	0.0608143	0.0408544
LacCer d18:1/24:1	0.964469	0.764019	0.909183	0.685379	0.902005	2.50795	2.39737	0.723726
LacCer d18:1/24:0	0.633769	0.541351	0.590387	0.486499	0.652404	0.933175	0.984581	0.546915
LacCer d18:0/24:1	0.0262878	0.0210491	0.0239892	0.0193447	0.0228523	0.140624	0.134287	0.0189075
LacCer d18:0/24:0	0.0148899	0.0107249	0.0132685	0.0105475	0.0134318	0.0448753	0.0437294	0.0117761
LacCer d18:1/25:1	0.0350118	0.0318553	0.0336105	0.0276519	0.038202	0.112508	0.10538	0.031164
LacCer d18:1/25:0	0.145254	0.110969	0.133595	0.113217	0.133501	0.0621919	0.0710328	0.107221
LacCer d18:0/25:1	0.00406361	0.00296823	0.003199	0.00307603	0.00287039	0.0211764	0.0176507	0.00249127
LacCer d18:0/25:0	0.00738419	0.00478773	0.00603854	0.00555848	0.00627046	0.0168657	0.0178469	0.00489694
LacCer d18:1/26:1	0.111153	0.118213	0.0977301	0.10446	0.159545	0.250171	0.289392	0.128889
LacCer d18:1/26:0	0.0533898	0.0549921	0.042409	0.0463407	0.0767089	0.0903165	0.105914	0.0642116
LacCer d18:0/26:1	0.00343548	0.00279787	0.00280599	0.00255962	0.00394827	0.0152406	0.0160947	0.0030794
LacCer d18:0/26:0	0.00183415	0.00152552	0.00165835	0.00131056	0.00179973	0.00617477	0.00625246	0.00159527
Gb3 d18:1/16:0	0.49463	0.573683	0.473919	0.502397	0.759231	0.485308	0.807117	0.622679
Gb3 d18:0/16:0	0.0112107	0.0130903	0.0120895	0.0133251	0.0188099	0.0221666	0.0162212	0.0152588
Gb3 d18:1/18:0	0.0417992	0.0536785	0.044347	0.0450987	0.0616882	0.0507289	0.0397811	0.0538841
Gb3 d18:1/19:0	0.0276426	0.0269948	0.0241164	0.0305866	0.0315185	0.0170664	0.0208986	0.0245499
Gb3 d18:1/20:0	0.00914599	0.014655	0.0199612	0.0108751	0.0201358	0.015522	0.0132961	0.0140018
Gb3 d18:1/21:0	0.00731506	0.00805749	0.00581412	0.00909746	0.00991462	0.00631719	0.00891831	0.00771865
Gb3 d18:1/22:0	0.086944	0.161103	0.126971	0.12742	0.231513	0.174657	0.161335	0.171273
Gb3 d18:1/23:0	0.0242587	0.0440432	0.0351699	0.036056	0.0626564	0.0498958	0.0488154	0.0537642
Gb3 d18:1/24:1	0.380271	0.71813	0.567194	0.540721	1.05433	0.749231	0.98402	0.69967
Gb3 d18:1/24:0	0.350849	0.676418	0.480025	0.508535	0.943513	0.766064	0.82856	0.626881
Gb3 d18:0/24:1	0.0151915	0.0234813	0.00985003	0.0160886	0.0260539	0.0290872	0.0276247	0.0167798
Gb3 d18:0/24:0	0.00727339	0.0166053	0.0104064	0.0113185	0.0186747	0.0168983	0.0136118	0.0129829
Gb3 d18:1/25:1	0.0118716	0.029272	0.0232141	0.0207065	0.0308774	0.0568643	0.0519437	0.0299308
Gb3 d18:1/25:0	0.0207491	0.0515996	0.0377227	0.0346315	0.0493652	0.0418324	0.0681204	0.0488929
Gb3 d18:1/26:1	0.0539485	0.11459	0.0775885	0.0859584	0.17653	0.122761	0.146666	0.141561
Gb3 d18:1/26:0	0.0418091	0.0798963	0.0578999	0.0644294	0.123152	0.156545	0.219609	0.0930982
14:0-carnitine	0.00535848	0.00501699	0.00410244	0.00383917	0.0051948	0.00361097	0.00424513	0.00403664
14:1-carnitine	0.00152749	0.00224018	0.00164787	0.00128596	0.00199729	0.00120431	0.00146788	0.00117755
16:0-carnitine	0.0208431	0.0237407	0.0231387	0.019963	0.0211686	0.0175093	0.019241	0.0170853
16:1-carnitine	0.0046388	0.00517358	0.00397461	0.00379269	0.00575811	0.0037528	0.0043216	0.00398037
18:0-carnitine	0.00672835	0.00911859	0.0076825	0.00693028	0.00687836	0.00661793	0.00705195	0.00601739
18:1-carnitine	0.0140847	0.0187946	0.0158904	0.0144481	0.0155521	0.0133081	0.0144787	0.0127621
LPC 14:0	5.50953	6.96844	7.46246	5.49027	4.5394	7.97104	5.51559	7.28394
LPC O-16:1	0.144039	0.158674	0.156855	0.12839	0.122835	0.191007	0.142364	0.174963
LPC O-16:0	1.64296	1.78943	2.07892	1.62818	1.76543	2.77596	1.74538	2.30247
LPC 16:1	25.5638	29.8978	29.0199	25.0233	23.6061	37.7548	28.4849	31.3685
LPC 16:0	33.5267	39.0208	41.1225	32.9477	43.9108	60.3359	46.6361	52.8373
LPC 17:1	1.88786	2.12017	2.01628	1.68034	1.77005	2.52287	2.03465	2.18403
LPC 17:0	0.670717	0.763785	0.734566	0.61141	0.832123	1.12131	0.926519	0.974606
LPC 18:3	0.590904	0.617432	0.565054	0.520376	0.485854	0.671827	0.612004	0.545376
LPC 18:2	6.59436	7.29518	6.20914	5.65794	5.4288	7.93646	6.11147	6.44523
LPC 18:1	56.2595	59.1994	52.556	49.2667	53.3306	72.9764	57.1163	58.72
LPC 18:0	4.36751	4.6711	4.3454	4.05433	6.30511	7.28993	5.79184	5.89949
LPC 20:5	2.02321	2.23068	1.80615	1.79836	1.5776	2.31611	2.1156	1.89546
LPC 20:4	7.64136	7.82937	6.5256	5.87878	5.03252	6.60723	6.05279	5.74157
LPC 20:3	4.12205	4.59455	3.62958	3.29571	3.03808	3.9999	3.43506	3.74733
LPC 22:6	3.16434	3.34452	2.6854	2.3845	2.39321	2.89571	2.70764	2.82033
LPC 22:5	2.54121	2.71955	2.04609	1.98054	1.92886	2.32774	2.34383	2.33546
LPC 22:4	0.774963	0.752265	0.584702	0.57034	0.543849	0.611557	0.641667	0.581752
LPC 22:3	0.471491	0.51535	0.393285	0.39577	0.379021	0.425311	0.408928	0.372697
PC O-32:2	165.945	139.372	142.13	164.727	102.673	155.48	179.443	167.088
PC O-32:1	118.11	104.541	116.462	138.923	79.469	112.433	147.871	139.486
PC O-34:3	4.25407	3.65394	3.66433	3.23359	2.27947	3.82882	3.31886	3.93169
PC O-34:2	67.9713	59.9851	61.776	64.7653	38.4817	54.209	58.9348	57.8784
PC O-34:1	271.556	217.614	238.583	245.754	130.968	203.126	220.577	173.313
PC O-36:5	10.0443	8.35718	9.08964	9.17467	5.45236	8.59048	9.08517	5.6626
PC O-36:4	36.97	36.3246	34.9017	33.505	17.9139	27.6296	28.7774	27.9126
PC O-36:3	35.8069	28.7545	29.5815	31.0912	17.8983	26.6627	28.7782	28.4588
PC O-36:2	73.9049	63.2266	55.7169	64.8075	36.6055	54.4658	50.8262	58.3729
PC O-36:1	32.5085	27.0738	28.2902	31.0149	16.9319	23.4689	23.3501	27.4784
PC O-38:5	21.7987	16.6954	19.5643	18.7884	9.13153	13.0612	13.6841	15.5398
PC O-38:4	20.1152	15.8451	17.5899	17.4307	8.40517	11.7573	12.7285	14.5497
PC O-38:3	13.7818	12.5496	12.9106	12.4559	5.86865	8.9742	9.81849	11.6315
PC O-38:2	10.2433	8.62491	9.29918	7.71124	4.74137	6.39127	7.25401	7.03673
PC O-40:7	5.29108	4.09276	4.47276	6.26131	2.51051	3.12665	3.56978	3.74406
PC O-40:6	8.90448	6.38049	7.98433	9.63488	4.32673	5.44642	6.16453	5.79916
PC O-40:5	8.36556	6.48773	6.93908	9.26263	3.70741	5.36083	5.90308	5.02795
PC O-40:4	5.62461	3.60686	3.80299	5.07498	2.28828	2.65652	2.9721	3.03305
PC O-40:3	2.5662	1.88172	2.24807	2.7651	1.3239	1.42022	1.54282	1.57215
PC O-40:2	2.61257	2.40479	2.62502	2.49559	1.3557	1.80384	1.86392	2.21756
PC 32:2	16.1684	18.5472	15.8086	14.8312	27.0067	18.0492	18.7535	17.098
PC 32:1	91.7077	84.2168	80.2294	83.7326	121.194	81.6232	76.5428	90.2411
PC 32:0	35.0384	40.5833	38.8651	39.3015	54.892	39.6787	39.7112	41.8549
PC 34:3	4.39465	5.63312	5.6579	5.46796	12.1259	9.04571	6.77577	7.41138
PC 34:2	59.2525	66.2511	73.0099	68.0997	114.676	83.8978	70.1701	82.9445
PC 34:1	121.061	172.611	149.682	133.078	231.546	156.124	146.549	155.326
PC 34:0	21.1503	26.4951	25.2425	20.97	33.8913	25.9142	22.4227	22.894
PC 36:5	2.07335	2.77634	2.77919	2.11704	4.39923	2.29377	2.13035	2.53311
PC 36:4	6.56174	8.99353	8.93067	7.25144	14.546	7.2936	6.52798	7.75947
PC 36:3	11.2304	18.899	18.3413	15.2536	25.3328	17.426	15.2515	18.1
PC 36:2	48.9981	79.2113	67.0375	69.1683	112.827	60.3248	66.1673	70.1507
PC 36:1	21.2326	28.684	33.378	28.179	47.1056	24.955	27.4122	27.0982
PC 36:0	2.35649	3.05771	3.46751	2.56715	4.61631	2.31588	2.92041	2.71201
PC 38:6	3.66078	4.86329	4.97444	3.53406	5.93184	4.36318	3.99463	4.35878
PC 38:5	5.91416	7.83348	8.42181	5.28072	9.09341	6.95708	6.14675	6.70865
PC 38:4	6.54152	8.89541	9.3065	5.77374	10.9168	8.05515	6.39028	8.64033
PC 38:3	6.36661	8.26319	8.91093	5.80133	10.6763	8.09265	5.99793	7.38577
PC 38:2	6.78321	8.16902	8.93918	6.51062	13.1754	8.90966	5.89041	7.46215
PC 38:1	1.6168	1.88684	1.89877	1.56692	3.15122	1.95773	1.67214	1.73263
PC 38:0	0.181774	0.207489	0.193512	0.142908	0.2882	0.18042	0.154281	0.16502
PC 40:7	1.88557	2.02453	2.16936	1.59342	3.03491	1.64789	1.65778	2.09866
PC 40:6	2.51707	2.69667	3.28167	2.64267	4.7988	2.87991	2.17245	2.81447
PC 40:5	1.77283	2.48427	2.63337	2.14697	4.07489	2.58232	1.98542	2.48253
PC 40:4	1.07263	1.11742	1.60944	1.19488	2.07235	1.33968	1.0724	1.37616
PC 40:3	0.769288	1.0511	1.16272	0.86435	1.48899	0.897351	0.757566	1.00451
PC 40:2	0.824241	0.994656	1.13555	0.78737	1.41256	0.982746	0.784017	0.927388
PC 40:1	0.432384	0.523964	0.5147	0.369121	0.831581	0.569171	0.391682	0.507153
PC 42:7	0.469242	0.445954	0.476454	0.563282	0.70725	0.421934	0.403449	0.491594
PC 42:6	0.447305	0.445185	0.373957	0.389036	0.517048	0.341147	0.30202	0.352717
PC 42:5	0.236297	0.338317	0.265982	0.363653	0.47398	0.27382	0.251819	0.254592
PC 42:4	0.264115	0.320087	0.261695	0.233069	0.376381	0.271697	0.251011	0.236306
PC 42:3	0.389208	0.410746	0.482617	0.332779	0.492693	0.398636	0.348108	0.327822
PC 42:2	0.515608	0.784898	0.72864	0.557062	0.868594	0.665354	0.506846	0.620587
PC 42:1	0.35554	0.421101	0.465062	0.347284	0.599974	0.378613	0.382986	0.35099
PC 42:0	0.0798474	0.107887	0.113898	0.0925791	0.212738	0.126523	0.0973388	0.101424
SM 32:2;O2	0.0317692	0.0241629	0.0374128	0.0426823	0.0726694	0.0660171	0.0460609	0.0486116
SM 32:1;O2	1.01932	0.931783	1.24898	0.969488	2.1478	2.21756	1.75739	1.50436
SM 33:2;O2	0.0140433	0.0183933	0.0160599	0.0193889	0.0284587	0.0237077	0.0189735	0.0148361
SM 33:1;O2	0.547373	0.664968	0.739174	0.701825	1.44558	1.20438	1.12957	0.90962
SM 35:1;O2	0.20224	0.263411	0.327528	0.323017	0.480584	0.479352	0.359247	0.338068
SM 36:2;O2	0.349986	0.459568	0.491448	0.363879	0.582746	0.68647	0.52314	0.530232
SM 36:1;O2	1.38807	1.82142	2.06988	1.47707	2.76989	2.92411	2.32635	2.16656
SM 36:0;O2	0.141003	0.159322	0.242498	0.154134	0.247069	0.273956	0.184889	0.167612
SM 37:1;O2	0.0456857	0.0599459	0.0721156	0.04472	0.0972136	0.106204	0.0712487	0.0823442
SM 38:2;O2	0.106439	0.129371	0.118685	0.116777	0.201958	0.193366	0.141556	0.133361
SM 38:1;O2	0.467261	0.601154	0.573915	0.534611	0.902526	0.714515	0.735042	0.581077
SM 39:1;O2	0.116246	0.139963	0.121143	0.110158	0.238842	0.196786	0.178226	0.166843
SM 40:2;O2	1.01172	1.3701	1.17267	1.09034	2.00321	1.67942	1.68715	1.535
SM 40:1;O2	2.52136	3.17255	3.06957	2.78912	5.04266	4.51997	4.47237	3.69267
SM 41:2;O2	0.733795	0.831343	0.788564	0.768408	1.42862	1.40569	1.17831	1.09341
SM 41:1;O2	0.70935	0.957341	0.794087	0.787865	1.56396	1.42746	1.17441	1.07428
SM 42:2;O2	12.3694	14.6949	13.7728	15.3014	23.2688	22.9722	22.82	19.5216
SM 42:1;O2	6.85148	8.03154	8.29315	7.92077	13.0884	12.0318	13.4805	9.64086
SM 42:0;O2	0.632008	0.776471	0.771143	0.724898	1.25632	0.968155	1.27436	0.949515
SM 43:2;O2	0.377346	0.452497	0.389862	0.357841	0.75897	0.669099	0.62709	0.544875
SM 43:1;O2	0.257887	0.28357	0.258733	0.224139	0.452973	0.455303	0.434597	0.343031
SM 44:2;O2	0.749307	0.885792	0.918323	0.971502	1.67582	1.54583	1.5865	1.12007
SM 44:1;O2	0.239865	0.285576	0.3195	0.30421	0.541215	0.49664	0.490097	0.372677
SM 44:0;O2	0.0231199	0.0256365	0.0257587	0.0252204	0.0415021	0.0375426	0.045731	0.0380786
Cho	265.546	233.551	315.989	290.76	516.507	399.888	491.917	398.346
CE	12.5658	11.5496	7.59479	11.5678	21.9859	10.7281	11.8907	11.9354
Sph	1.95541	1.27028	1.09253	1.20326	1.2204	0.807518	1.09107	0.893639
Cer	10.4425	11.9798	9.37382	8.95223	14.0028	15.165	17.5823	11.0893
GluCer	4.19644	2.46712	1.59442	2.18506	2.83858	2.55505	3.67552	2.23844
GalCer	0.632181	0.646487	0.386321	0.56985	0.804689	2.08997	5.21472	0.708073
LacCer	3.33083	2.92649	2.98501	2.64604	3.71769	5.58015	5.54867	2.96695
Gb3	1.58491	2.6053	2.00629	2.05725	3.61796	2.76094	3.45654	2.63293
acylcarnitine	0.0531809	0.0640847	0.0564365	0.0502592	0.0565493	0.0460034	0.0508062	0.0450594
LPC	157.496	174.488	163.938	143.313	156.99	220.731	172.823	186.23
PC O	916.374	767.472	807.632	878.877	492.332	729.892	816.463	759.734
PC	484.322	610.245	580.75	531.105	879.354	581.234	542.946	596.524
SM	30.9061	37.0408	36.633	36.1234	60.3378	57.2955	56.7427	46.5696
