# Supplementary material for: Amphotericin B promotes respiratory viral entry by enhancing late endosomal maturation and fusion via glucocerebrosidase-mediated ceramide remodeling
Source: Nat Commun. 2026 Mar 9;17:3670. doi: 10.1038/s41467-026-70095-x (PMC13100133; doi:10.1038/s41467-026-70095-x)
Supplement: Supplementary file 6 — Source data [file 41467_2026_70095_MOESM6_ESM.xlsx]

## Sheet: Figure 1B
Figure 1B
Days	CT					IAV					IAV+AmB
0	99.5878	102.02	99.7527	99.3405	99.2993	98.9482	99.0754	100.984	100.602	100.39	97.0544	100.327	100.873	97.3901	104.356
1	93.3636	98.681	97.4856	95.0948	95.0948	96.1065	96.5731	98.5241	95.3855	98.1847	91.3478	99.1524	98.6069	94.0332	98.4391
2	95.9192	100.124	96.7848	99.5466	98.0214	98.6089	100.263	100.475	96.6579	99.3299	95.7956	102.048	100.747	94.7046	101.922
3	98.1863	99.0932	94.8063	97.1146	95.4246	82.8739	85.2914	84.2735	85.5034	83.6797	82.9137	87.0259	83.5431	81.4871	86.9839
4	100.165	100.907	98.3924	98.31	100.371	79.3961	82.6194	82.4921	82.068	81.856	77.333	81.6549	79.3471	75.5287	82.8718
5	100.495	104.699	105.853	101.855	104.534	79.1416	80.0747	81.3894	82.3225	80.1595	75.3189	77.8785	78.0883	73.2209	80.48

## Sheet: Figure 1C
Figure 1C
2 dpi		5 dpi
IAV	IAV+AmB	IAV	IAV+AmB
4.64159	6.404	2.19839	3.75589
3.75589	10	3.2112	3.16228
4.73888	10	1.8197	4.73888
4.01028	3.31131	3.31131	2.53061
2.53061	5.7544	1.8197	4.64159

## Sheet: Figure 1D
Figure 1D
Creatinine				Urea
CT	IAV	IAV+AmB		CT	IAV	IAV+AmB
19.8	17.4	22.8		7.64	5.68	8.42
17.4	17	19.8		7.94	5.18	7.64
18.6	19.4	22.6		7.78	6.9	7.78
15.6	19.6	23		6.16	6.6	6.62
15.2	17.2	18.6		6.04	7.4	6.42

## Sheet: Figure 1F
Figure 1F
IAV	IAV+AmB
4.6	12.6
5.4	7.8
7.4	6.4
7	9.6
3	7.1

## Sheet: Figure 1H
Figure 1H
Days	CT					SARS-CoV-2					SARS-CoV-2+AmB
0	102.113	105.634	95.0704	105.634	91.5493	99.4358	102.962	102.257	94.4993	100.846	101.499	102.861	99.455	102.18	94.0054
1	102.113	106.338	96.4789	103.521	91.5493	100.141	101.552	100.846	94.4993	101.552	95.3679	98.7738	94.0054	98.0926	88.5559
2	104.225	107.042	96.4789	104.93	92.2535	97.3202	101.552	100.141	95.2045	100.141	93.3243	96.7302	91.9618	94.6867	87.8747
3	104.225	109.155	97.1831	107.746	94.3662	93.7941	100.141	98.7306	96.6149	99.4358	90.5995	95.3679	91.9618	92.6431	87.8747
5	107.746	111.972	100	109.859	95.7746	92.3836	100.141	98.7306	96.6149	96.6149	87.8747	90.5995	89.9183	89.9183	89.9183

## Sheet: Figure 1J
Figure 1J
SARS-CoV-2	SARS-CoV-2+AmB
113	160
67	208
21	226
70	210
102	212

## Sheet: Figure 1L
Figure 1L
SARS-CoV-2	SARS-CoV-2+AmB
3.4	4.8
3.8	4.2
4.6	5.6
3.4	7.8
3	6

## Sheet: Figure 1M
Figure 1M
Creatinine				Urea
CT	SARS-CoV-2	SARS-CoV-2+AmB		CT	SARS-CoV-2	SARS-CoV-2+AmB
55.5	60.5	87		4.85	6.6	7.65
34	50.5	45.5		4.85	5.45	8.65
35.5	63	49.5		5.8	5.55	14.7
47	48.5	46.5		6.6	4.9	7.95
40	45.5	47		5.3	6.45	6.85

## Sheet: Figure 2A
Figure 2A
0	0.1	0.3	1
1.34329	2.47489	4.16017	4.81494
1.3363	1.67646	5.62571	4.03461
1.41975	2.10608	5.40768	4.87179

## Sheet: Figure 2B
Figure 2B
0	0.1	0.3	1
6.90304	9.46639	19.2657	36.2306
7.5728	8.59678	22.9696	36.1768
7.72913	10.0031	23.5777	36.7811

[truncated: 123 more sheets: Figure 2C, Figure 2D, Figure 2F, Figure 2G, Figure 2H, Figure 2I, Figure 2K, Figure 2M, Figure 2O, Figure 3B, Figure 3D, Figure 3F, Figure 3H, Figure 3J, Figure 3K, Figure 3L, Figure 4A, Figure 4B, Figure 4C, Figure 4E …]
